# Supplementary material for: Study of Obstacle-Crossing and Pitch Control Characteristic of a Novel Jumping Robot
Source: Sensors (Basel). 2021 Apr 1;21(7):2432. doi: 10.3390/s21072432 (PMC8037127; doi:10.3390/s21072432)
Supplement: Supplementary file 1 [file sensors-21-02432-s001.zip]

Archive with 1 entries (1 files):
- sensors-1119936-supplementary.mp4
